# Supplementary material for: Emotion in Chinese Words Could Not Be Extracted in Continuous Flash Suppression
Source: Front Hum Neurosci. 2019 Sep 12;13:309. doi: 10.3389/fnhum.2019.00309 (PMC6751281; doi:10.3389/fnhum.2019.00309)
Supplement: Supplementary file 1 [file Table_1.XLSX]

## Sheet: AVA RTs forExperiment 1
		CFS session								non_CFS							CFS with dominant eye
	two eyes counterbalanced
															Subject No.	Neutral Upright	Neutral Inverted	Negative Upright	Negative Inverted
Subject No.	Neutral Upright	Neutral Inverted	Negative Upright	Negative Inverted			Subject No.	Neutral Upright	Neutral Inverted	Negative Upright	Negative Inverted				1	984.7	967	1002.2	991.8
1	1006.6	1022.4	982.1	1002.9			1	1209.5	1289.62	1190.27	1247.1				2	1922.8	1796.1	2240.5	1912.8
2	2222.2	2495.9	2105.7	2354.7			2	1483.56	1441.4	1461.95	1456.04				3	1246.7	1376.8	1508.9	1410.6
3	1338.8	1459.3	1389.4	1472.4			3	1515.69	1511.96	1542.01	1542.36				4	1136.9	1011.9	1140.6	1105.6
4	1394.9	1746.9	1401.4	1510			4	1440.56	1447.12	1400.65	1429.4				5	1249.8	1103.3	1406.3	1246.5
5	1235.4	1518.7	1234.4	1380			5	1162.09	1133.94	1157.06	1116.83				6	1307	1334.9	1271.6	1286
6	1133.3	1091.1	1097.6	1092.5			6	1307.69	1317.82	1227.54	1282.51				7	1586.4	1416.7	1650.5	1895.5
7	1492.7	1589.4	1371.6	1720.4			7	1336.86	1319.92	1340.7	1260.16				8	956.1	989	1035.5	1008.2
8	1052.6	1163.8	1134	1131.2			8	1348.6	1329.27	1339.61	1349.07				11	1021.5	1002.6	1022.1	1120.7
11	1012.1	1028.6	995.9	1062.5			11	2343.55	2482.39	2344.94	2508.81				12	1194.6	1176.3	1136.6	1264.2
12	2035.3	2109	2074.4	1909.9			12	1391.85	1357.52	1378.55	1416.62				13	859.3	868.7	795.4	779.6
13	769.9	749	763.8	771.4			13	1360.81	1402.23	1389.16	1322.31				14	944.3	833.4	857.6	883.3
14	1353.3	1195.6	1108.7	1255.2			14	1517.95	1584.52	1563.21	1551.83				15	2043.2	2211	1945	2047.5
15	2476	2061.9	2397.7	2375.7			15	1828.9	1803.03	1815.29	1889.06				16	1334.7	1301.6	1417	1404.3
16	1330.3	1473.1	1274.3	1379			16	1398.85	1499.82	1523.88	1503.35				17	1662.7	1363.6	1661.9	1615.3
17	1371.7	1375.3	1213.1	1364.3			17	1474.31	1374.87	1343.17	1470.24				18	1472.1	1531.6	1722.7	1655.6
18	1597.5	2039.1	1740.1	1719.9			18	1493.56	1578.68	1502.53	1551.69				19	865.4	898.4	868.8	923.3
19	943	953.1	996.2	957.9			19	1196.05	1122.15	1068.35	1086.58				20	1309.2	1399.8	1424.5	1301.3
20	1416	1499.5	1461.5	1446.8			20	1583.4	1576.8	1541.67	1629.92				21	697.1	868.8	771.9	715.5
21	918.7	976.3	1076.4	1006.4			21	1504.45	1580.56	1513.06	1567.07				22	1331.1	1284.8	1281.2	1278.8
22	1262.6	1262.3	1254	1300.4			22	1036.91	1088.74	1094.15	1140.77					1256.28	1236.81	1308.04	1292.32

## Sheet: Ava RTs Experiment Two
				CFS two-eye balanced								non-CFS									CFS for the dominant eye
		Subject No.	Neutral Upright	Neutral Inverted	Negative Upright	Negative Inverted			Subject No.	Neutral Upright	Neutral Inverted	Negative Upright	Negative Inverted							Subject No.	Neutral Upright	Neutral Inverted	Negative Upright	Negative Inverted
		1	1281.05	1319.8	1242.85	1301.75			1	1661.3	1688.2	1675.3	1723.8							1	1247.7	1319.8	1255.4	1297
		2	816.05	768	831.15	855.9			2	2126.4	2208.1	2325.4	2227.6							2	961.9	871.9	945.6	1004
		4	1007.95	1078.8	1018.7	1055.2			4	1649.7	1690.4	1693.2	1712.3							4	976	1056	978.2	1012
		5	1219	1153.2	1087.25	1125.6			5	1504.4	1564.9	1482.9	1553.1							5	1426	1283.4	1169.3	1272.5
		6	1863	1914	1879.1	1960.35			6	2187.4	2060	2080.3	2196.3							6	1743.8	1702.2	1804.1	1909.9
		7	2011.05	2241.35	2223.45	2271.05			7	1536.2	1616.7	1613.4	1571.3							7	1504.5	1727.2	1860.8	1790.3
		8	1285.1	1258.7	1269.3	1329.75			8	1808.1	1755.7	1736	1800.9							8	1495.5	1433.4	1460.1	1570.8
		9	839.05	827.4	839.95	839.7			9	1105.6	1082.5	1107.8	1078							9	853.1	818.2	839.9	840.7
		10	1724.8	1639.7	1661.4	1623.4			10	2027.1	1938.4	2079	2017							10	1726.6	1569.5	1559.5	1598.4
		11	1295.15	1424.3	1310.85	1516.8			11	1825.7	1756.2	1816.4	1884.2							11	1350.8	1313.2	1332.5	1475.1
		12	1269.75	1429.5	1244.35	1378.25			12	1550.7	1469.7	1639.2	1571.7							12	1363.6	1570	1281.6	1557.4
		13	1801.1	1931.75	1822.3	1917			13	2098.1	2204.4	2296.4	2227.2							13	1740.2	2017.9	1872.1	1860.7
		14	1434.55	1300.6	1491.95	1400.85			14	1545.9	1676.3	1698	1640							14	1331.1	1359.1	1507.5	1369.7
		15	907.45	954.5	934.1	929.6			15	1483.4	1422.9	1395.7	1378							15	1035.2	1137.3	1067.6	981.8
		16	1278.95	1210.5	1230.35	1448.1			16	1697.9	1743.9	1766.7	1820.7							16	1559	1487	1470.5	1928.6
		17	1683.6	1675.35	1480.25	1574.3			17	1631.4	1582.1	1602.3	1627							17	2071.2	2072.7	1795.6	1878.3
		18	1657.4	1987.15	1863.35	2001.8			18	2109.5	1947.6	2154.4	1946.9							18	1884.1	2297.4	2211.9	2401.6
		19	1084.1	1120.5	1095.85	1211.85			19	1637.4	1597.1	1740.7	1677.9							19	1033	1101.6	1162.3	1278.7
		20	1390.65	1497.45	1404.4	1328.4			20	1997.8	1930.2	1972.1	1980.4							20	1285.7	1321.5	1460.8	1383
		21	1473	1606.45	1419.8	1605.85			21	1150.1	1167.3	1218.3	1209.3							21	1999.3	2302.8	1930.9	2377.4
		22	1677.1	1794.45	1746.4	1700.4			22	1589.1	1599.3	1674.3	1685.1							22	1871.9	2062.9	1848.4	1847.2
		23	1116.35	1069.25	1026.2	1120			23	1636.7	1583.7	1581.3	1563.7							23	1282.6	1209.6	1131.5	1284.2
		24	2087.45	2052.85	1953.2	1999.45			24	1817.2	1664.6	1789.6	1676.8							24	1979.6	1884.4	1554.7	1711.6
		26	1482.15	1551.75	1445.1	1629.5			26	2177.2	2208.5	2206.6	2241.2							26	1375.2	1311.3	1420.5	1594.7
		27	1510.95	1761.5	1471.15	1840.6			27	1795.6	1738.8	1803.9	1840							27	1703.6	1990	1629.3	1995.3
		28	1729.35	1736	1767.4	1746.35			28	1893.4	1871.1	1891.1	1901.9							28	2148.1	2151	2049.5	2101.4
		29	1629.75	1572.45	1656.3	1692.4			29	2000.2	1996	2118.3	2018.6							29	1606.8	1425.1	1535.8	1550.9
		30	1357.3	1407.5	1290.2	1535.55			30	1551.9	1556.8	1534	1551							30	1349	1600.1	1413.6	1649.4
		31	1022.45	1031.8	977.3	1029			31	1379.4	1371.7	1347	1393.3							31	992.8	1022.1	950.6	1032
		AVA	1411.57	1459.19	1402.89	1481.68				1730.17	1713.56	1759.99	1748.8								1479.24	1531.68	1465.52	1570.85

## Sheet: Stimuli 
		Two-character word									single-character word
arousal	Valence	Neutral	Negative	valence	arousal				arousal	Valence	Neutral	Negative	Valence	arousal
5.72	4.5	稍微	绝望	2.69	3.16				3.62	4.28	渴	辱	2.46	6.22
5.41	4.63	尤其	痛苦	2.84	3.94				3.51	4.31	贩	骗	2.58	6
5.28	4.69	总共	内疚	3.06	3.53				2.85	4.45	颈	耻	2.62	5.71
5.47	4.88	已经	烦恼	3.38	3.38				2.71	4.49	盒	痰	2.65	6.09
5	4.84	将要	生气	3.25	3.81				3.92	4.51	剖	尿	3.23	5.18
5.66	4.66	立刻	恐惧	2.72	3.59				2.86	4.66	蔽	粪	2.68	5.97
5.19	4.88	早晚	沉痛	2.88	2.81				4.46	4.68	裸	脓	2.71	5.26
5.44	4.84	时常	忧郁	3.16	3.16				3.32	4.75	鸦	蔑	2.77	5.69
5.22	4.94	到处	焦虑	3.19	3.28				2.49	4.77	庞	脏	2.77	5.28
5.34	4.56	况且	伤心	3.28	3.09				2.66	4.78	弥	贱	2.78	6.14
5.13	4.66	必须	可恶	3.41	4.75				2.62	4.78	棍	奸	2.78	5.72
5.25	4.63	忽然	怨恨	2.88	3.19				2.57	4.82	扁	淫	2.82	6.12
5.28	4.75	的确	自卑	3.03	2.97				3.11	4.85	悬	咒	2.86	5.23
4.84	5.22	特意	狂妄	2.91	3.91				3.43	4.86	怜	偷	2.88	5.22
5.06	4.72	赶紧	苦闷	3.16	4.5				2.55	4.92	纱	欺	2.89	5.43
4.78	4.81	也许	消沉	3.09	3.19				2.72	4.94	戚	毙	2.92	5.31
5.22	4.78	大概	难过	3.75	3.25				2.6	4.95	框	臭	2.92	5.89
5.34	4.72	果然	不安	3.56	3.34				3.15	4.97	胚	叛	2.94	5.35
5.28	4.69	竟然	愤怒	3.16	4.19				2.54	4.98	稼	萎	2.94	5.17
5.31	4.56	只好	悲哀	3.66	3.47				2.98	5.03	胶	劣	2.98	4.82
5.28	4.66	简直	失望	3.41	4.13				2.45	5.05	竖	霉	3.02	5.09
5.31	4.69	何尝	气愤	3.06	3.22				3.17	5.06	涨	祸	3.03	5.09
5.25	4.66	但是	浮躁	3.13	3.84				3.63	5.08	冻	贪	3.05	5.4
5.19	5.03	因为	沮丧	3.31	3.09				2.54	5.09	俱	污	3.05	5.62
5.09	5	假如	忧伤	3.25	3.28				2.85	5.12	姜	烦	3.05	5.58
5.03	4.84	似乎	丧气	3.53	3.53				2.58	5.15	栏	坟	3.06	4.98
4.63	4.81	尽管	扫兴	3.19	3.16				4.09	5.18	郁	瘤	3.08	5.22
4.69	4.88	虽然	气馁	3.5	3.22				2.65	5.2	秧	烂	3.08	4.52
4.56	4.91	即使	低落	3.69	3.31				2.89	5.2	篮	丧	3.09	5.09
5.19	5	原来	嫉妒	2.88	3.13				3.08	5.22	泳	盗	3.09	4.68
4.72	4.94	此外	讨厌	3.22	3.06				2.65	5.22	翁	狡	3.11	5.08
4.91	4.94	如同	厌烦	3.38	2.91				2.78	5.23	坛	毁	3.12	5.09
5.16	5	曾经	压抑	3.25	3.03				3.17	5.26	沸	溃	3.14	4.95
5.72	4.81	由于	委屈	3.84	3				3.85	5.26	勃	惨	3.14	5.37
5.31	4.88	确实	恐慌	3.47	3.22				2.92	5.28	阁	葬	3.14	5.28
4.84	5.06	倘若	羞愧	3.56	3.06				3.31	5.31	雌	诈	3.15	5.08
4.63	5.03	重新	丢脸	3.41	3.66				3.49	5.32	慎	贼	3.17	4.92
4.97	5.28	始终	可耻	3.09	3.38				2.98	5.37	盼	憎	3.17	5.02
4.84	5.44	终于	冷漠	3.44	3.97				4.82	5.4	辣	瞎	3.18	4.38
4.44	4.94	几乎	消沉	3.69	3.34				2.97	5.42	苍	颓	3.18	4.83

## Sheet: Subjects
	被试情况统计		EX 1									EX 2
	Dominant Eye	Sub.No.	Age	Sex						Dominant Eye	Sub No.	年龄	性别
		1	24	Male	23.3636					left	1	21	Female	23.129
	left	2	24	Male	1.29267						2	23	Male	1.54363
		3	27	Male							3	23	Male
	left	4	24	Male							4	23	Female
		5	23	Male						left	5	23	Female
		6	25	Female							6	21	Female
		7	23	Male						left	7	23	Male
		8	24	Female							8	22	Male
		9	22	Male							9	24	Male
	left	10	22	Female						left	10	24	Male
		11	22	Female						left	11	25	Female
		12	23	Male							12	23	Female
		13	24	Female						left	13	22	Female
	left	14	23	Male							14	20	Female
		15	22	Female							15	21	Male
		16	22	Female							16	25	Female
		17	25	Female							17	23	Female
	left	18	23	Female							18	21	Female
		19	24	Male							19	22	Female
		20	24	Female							20	26	Female
		21	22	Male							21	21	Female
		22	22	Female							22	24	Female
										left	23	26	Male
										left	24	25	Female
											25	23	Female
										left	26	23	Female
											27	23	Female
										left	28	24	Female
											29	24	Female
											30	24	Male
										left	31	25	Female
